# Supplementary material for: CASPredict: a web service for identifying Cas proteins
Source: PeerJ. 2021 Jul 30;9:e11887. doi: 10.7717/peerj.11887 (PMC8327967; doi:10.7717/peerj.11887)
Supplement: Supplemental Information 3 [file peerj-09-11887-s003.zip]

Archive with 14 entries (8 files):
- code/
- code/Model building/
- code/Model building/Feature-extraction/
- code/Model building/Feature-extraction/feature-extraction.py
- code/Model building/Feature-extraction/input-data/
- code/Model building/Feature-extraction/input-data/cas.fasta
- code/Model building/Feature-extraction/input-data/non-cas.fasta
- code/Model building/Final-model-building.py
- code/Model building/Leave-one-out cross-validation/
- code/Model building/Leave-one-out cross-validation/leave-one-out-feature-selection.py
- code/Model building/Ten-fold cross-validation/
- code/Model building/Ten-fold cross-validation/DPC-without-feature-selection.py
- code/Model building/Ten-fold cross-validation/F-score-feature-selection.py
- code/Model building/Ten-fold cross-validation/Random-forest-feature-selection.py
