# Supplementary material for: CASPredict: a web service for identifying Cas proteins
Source: PeerJ. 2021 Jul 30;9:e11887. doi: 10.7717/peerj.11887 (PMC8327967; doi:10.7717/peerj.11887)
Supplement: Supplemental Information 3 [file peerj-09-11887-s003.zip › code/Model building/Final-model-building.py]

#The program in LIBSVM are used in this script
#Copyright (c) 2000-2021 Chih-Chung Chang and Chih-Jen Lin

import sys
from sys import argv
from svmutil import *
from random import randrange , seed
import os
from os import system
from os import unlink
from subprocess import *
from functools import reduce
##### Path Setting #####

is_win32 = (sys.platform == 'win32')
if not is_win32:
	gridpy_exe = "./grid.py -log2c -2,9,2 -log2g 1,-11,-2"
	svmtrain_exe="../svm-train"
	svmpredict_exe="../svm-predict"
else:
	gridpy_exe = r"F:\peerj\reviseV1\10-fold\libsvm-3.24\tools\grid.py -log2c -2,6,2 -log2g 1,-8,-2"
	svmtrain_exe=r"F:\peerj\reviseV1\10-fold\libsvm-3.24\windows\svm-train.exe"
	svmpredict_exe=r"F:\peerj\reviseV1\10-fold\libsvm-3.24\windows\svm-predict.exe"

def cal_Fscore(labels,samples):

    data_num=float(len(samples))
    p_num = {} #key: label;  value: data num
    sum_f = [] #index: feat_idx;  value: sum
    sum_l_f = {} #dict of lists.  key1: label; index2: feat_idx; value: sum
    sumq_l_f = {} #dict of lists.  key1: label; index2: feat_idx; value: sum of square
    F={} #key: feat_idx;  valud: fscore
    max_idx = -1

    ### pass 1: check number of each class and max index of features
    for p in range(len(samples)): # for every data point
        label=labels[p]
        point=samples[p]

        if label in p_num: p_num[label] += 1
        else: p_num[label] = 1

        for f in point.keys(): # for every feature
            if f>max_idx: max_idx=f
    ### now p_num and max_idx are set

    ### initialize variables
    sum_f = [0 for i in range(max_idx)]
    for la in p_num.keys():
        sum_l_f[la] = [0 for i in range(max_idx)]
        sumq_l_f[la] = [0 for i in range(max_idx)]

    ### pass 2: calculate some stats of data
    for p in range(len(samples)): # for every data point
        point=samples[p]
        label=labels[p]
        for tuple in point.items(): # for every feature
            f = tuple[0]-1 # feat index
            v = tuple[1] # feat value
            sum_f[f] += v
            sum_l_f[label][f] += v
            sumq_l_f[label][f] += v**2
    ### now sum_f, sum_l_f, sumq_l_f are done

    ### for each feature, calculate f-score
    eps = 1e-12
    for f in range(max_idx):
        SB = 0
        for la in p_num.keys():
            SB += (p_num[la] * (sum_l_f[la][f]/p_num[la] - sum_f[f]/data_num)**2 )

        SW = eps
        for la in p_num.keys():
            SW += (sumq_l_f[la][f] - (sum_l_f[la][f]**2)/p_num[la]) 

        F[f+1] = SB / SW

    return F

def value_cmpf(x):
    return (-x[1]);

def feat_num_try(f_tuple):
    for i in range(len(f_tuple)):
        if f_tuple[i][1] < 1e-20:
            i=i-1; break
    return feat_num_try_half(i+1)[:i+1]

def feat_num_try_half(max_index):
    v=[]
    b=1
    while b <= max_index:
        v.append(b)
        b=b+1
    return v

def writedata(samples,labels,filename):
    fp=sys.stdout
    if filename:
        fp=open(filename,"w")

    num=len(samples)
    for i in range(num):
        if labels: 
            fp.write("%s"%labels[i])
        else:
            fp.write("0")
        kk=list(samples[i].keys())
        kk.sort()
        for k in kk:
            fp.write(" %d:%.10f"%(k,samples[i][k]))
        fp.write("\n")

    fp.flush()
    fp.close()

def select(sample, feat_v):
    new_samp = []
    #for each sample
    for s in sample:
        point={}
        i=1
        #for each feature to select
        for f in feat_v:
            if f in s: point[i]=s[f]
            i=i+1

        new_samp.append(point)

    return new_samp

def train_svm(tr_file):
    cmd = "python %s %s" % (gridpy_exe,tr_file)
    print(cmd)
    print('Cross validation...')
    std_out = Popen(cmd, shell = True, stdout = PIPE).stdout

    line = ''
    while 1:
        last_line = line
        line = std_out.readline()
        if not line: break
    c,g,rate = map(float,last_line.split())

    print('Best c=%s, g=%s CV rate=%s' % (c,g,rate))

    return c,g,rate

def rem_file(filename):
    #system("rm -f %s"%filename)
    unlink(filename)

def cal_acc(pred_y, real_y):
    right = 0.0

    for i in range(len(pred_y)):
        if(pred_y[i] == real_y[i]): right += 1

    print("ACC: %d/%d"%(right, len(pred_y)))
    return right/len(pred_y)

train_file = argv[-1]
train_y, train_x = svm_read_problem(train_file)
score_dict=cal_Fscore(train_y,train_x)
score_tuples = list(score_dict.items())
score_tuples.sort(key = value_cmpf)
feat_v = score_tuples
for i in range(len(feat_v)): feat_v[i]=score_tuples[i][0]
###write (sorted) f-score list in another file
f_tuples = list(score_dict.items())
f_tuples.sort(key = value_cmpf)
fd = open("%s.fscore"%train_file, 'w')
for t in f_tuples:
    fd.write("%d:%.6f\n"%t)
fd.close()
### decide sizes of features to try
fnum_v = feat_num_try(f_tuples) 
# for i in range(len(fnum_v)):
est_acc=[]
est_c=[]
est_g=[]
#for each possible feature subset
for j in range(len(fnum_v)):

    fn = fnum_v[j]  # fn is the number of features selected
    fv = feat_v[:fn] # fv is indices of selected features

    #pick features
    tr_sel_samp = select(train_x, fv)
    tr_sel_name = train_file+".train"+str(j+1)

    writedata(tr_sel_samp,train_y,tr_sel_name)
    command1 = "D:\\installpath\\libsvm-3.24\\windows\\svm-scale.exe " + tr_sel_name + " > " + tr_sel_name +".scale"
    os.system(command1)
    scale_name=tr_sel_name+".scale"
    print(j+1)
    # choose best c, gamma from splitted training sample
    c,g, cv_acc = train_svm(scale_name)
    est_c.append(c)
    est_g.append(g)
    est_acc.append(cv_acc)
fnum=fnum_v[[i for i,x in enumerate(est_acc) if x==max(est_acc)][-1]]
sel_fv = feat_v[:fnum]
h=fnum_v.index(fnum)
best_c=est_c[h]
best_g=est_g[h]
best_acc=est_acc[h]

tp_sel_samp = select(train_x, sel_fv)
tp_sel_name = train_file+".tr"+str(fnum)
writedata(tp_sel_samp,train_y,tp_sel_name)
range_name=tp_sel_name+".range"
command2 = "D:\\installpath\\libsvm-3.24\\windows\\svm-scale.exe " + "-s "+range_name+" "+ tp_sel_name + " > " + tp_sel_name +".scale"
os.system(command2)
command3 = "F:\\peerj\\reviseV1\\10-fold\\libsvm-3.24\\windows\\svm-train.exe "+"-b 1 -c "+str(best_c)+" -g "+str(best_g)+" " + tp_sel_name +".scale" + " "+str(tp_sel_name)+".model"
os.system(command3)

AAs=list('ACDEFGHIKLMNPQRSTVWY')
DoubleAAs=[i+j for i in AAs for j in AAs]
y_ss=[]
rt=sel_fv
for m4 in range(len(rt)):
    w4=DoubleAAs[rt[m4]-1]
    y_ss.append(w4)
result_total=open('features.txt',"w")
result_total.write('features:%s\n best c and g:%s %s\n best_acc:%.6f\n DPCfeatures:%s\n size:%s\n' % (sel_fv, best_c, best_g, best_acc, y_ss, len(rt)))
result_total.close()
