# Supplementary material for: CASPredict: a web service for identifying Cas proteins
Source: PeerJ. 2021 Jul 30;9:e11887. doi: 10.7717/peerj.11887 (PMC8327967; doi:10.7717/peerj.11887)
Supplement: Supplemental Information 3 [file peerj-09-11887-s003.zip › code/Model building/Ten-fold cross-validation/Random-forest-feature-selection.py]

#The program in LIBSVM are used in this script
#Copyright (c) 2000-2021 Chih-Chung Chang and Chih-Jen Lin

import sys
from sys import argv
from svmutil import *
from random import randrange , seed
import os
from os import system
from os import unlink
from subprocess import *
import numpy as np
import pandas as pd
from sklearn.model_selection import train_test_split
from sklearn.ensemble import RandomForestClassifier
from functools import reduce
##### Path Setting #####

is_win32 = (sys.platform == 'win32')
if not is_win32:
	gridpy_exe = "./grid.py -log2c -2,9,2 -log2g 1,-11,-2" 
	svmtrain_exe="../svm-train" 
	svmpredict_exe="../svm-predict" 
else:
	gridpy_exe = r"F:\peerj\reviseV1\10-fold\libsvm-3.24\tools\grid.py -log2c -2,6,2 -log2g 1,-8,-2" 
	svmtrain_exe=r"F:\peerj\reviseV1\10-fold\libsvm-3.24\windows\svm-train.exe" 
	svmpredict_exe=r"F:\peerj\reviseV1\10-fold\libsvm-3.24\windows\svm-predict.exe" 


def forestwritedata(samples,labels,filename):
    fp=sys.stdout
    if filename:
        fp=open(filename,"w")

    num=len(samples)
    for i in range(num):
        if labels: 
            fp.write("%s"%labels[i])
        else:
            fp.write("0")
        kk=list(samples[i].keys())
        kk.sort()
        for t in range(1,401):
            if t in kk:
               fp.write(",%.10f"%samples[i][t])
            else: 
               fp.write(",0")
        fp.write("\n")
    
def randomforest(url):
    df = pd.read_csv(url, header = None)
    df.columns = ['label', 'AA', 'AC', 'AD', 'AE', 'AF', 'AG', 'AH', 'AI', 'AK', 'AL', 'AM', 'AN', 'AP', 'AQ', 'AR', 'AS', 'AT', 'AV', 'AW', 'AY', 'CA', 'CC', 'CD', 'CE', 'CF', 'CG', 'CH', 'CI', 'CK', 'CL', 'CM', 'CN', 'CP', 'CQ', 'CR', 'CS', 'CT', 'CV', 'CW', 'CY', 'DA', 'DC', 'DD', 'DE', 'DF', 'DG', 'DH', 'DI', 'DK', 'DL', 'DM', 'DN', 'DP', 'DQ', 'DR', 'DS', 'DT', 'DV', 'DW', 'DY', 'EA', 'EC', 'ED', 'EE', 'EF', 'EG', 'EH', 'EI', 'EK', 'EL', 'EM', 'EN', 'EP', 'EQ', 'ER', 'ES', 'ET', 'EV', 'EW', 'EY', 'FA', 'FC', 'FD', 'FE', 'FF', 'FG', 'FH', 'FI', 'FK', 'FL', 'FM', 'FN', 'FP', 'FQ', 'FR', 'FS', 'FT', 'FV', 'FW', 'FY', 'GA', 'GC', 'GD', 'GE', 'GF', 'GG', 'GH', 'GI', 'GK', 'GL', 'GM', 'GN', 'GP', 'GQ', 'GR', 'GS', 'GT', 'GV', 'GW', 'GY', 'HA', 'HC', 'HD', 'HE', 'HF', 'HG', 'HH', 'HI', 'HK', 'HL', 'HM', 'HN', 'HP', 'HQ', 'HR', 'HS', 'HT', 'HV', 'HW', 'HY', 'IA', 'IC', 'ID', 'IE', 'IF', 'IG', 'IH', 'II', 'IK', 'IL', 'IM', 'IN', 'IP', 'IQ', 'IR', 'IS', 'IT', 'IV', 'IW', 'IY', 'KA', 'KC', 'KD', 'KE', 'KF', 'KG', 'KH', 'KI', 'KK', 'KL', 'KM', 'KN', 'KP', 'KQ', 'KR', 'KS', 'KT', 'KV', 'KW', 'KY', 'LA', 'LC', 'LD', 'LE', 'LF', 'LG', 'LH', 'LI', 'LK', 'LL', 'LM', 'LN', 'LP', 'LQ', 'LR', 'LS', 'LT', 'LV', 'LW', 'LY', 'MA', 'MC', 'MD', 'ME', 'MF', 'MG', 'MH', 'MI', 'MK', 'ML', 'MM', 'MN', 'MP', 'MQ', 'MR', 'MS', 'MT', 'MV', 'MW', 'MY', 'NA', 'NC', 'ND', 'NE', 'NF', 'NG', 'NH', 'NI', 'NK', 'NL', 'NM', 'NN', 'NP', 'NQ', 'NR', 'NS', 'NT', 'NV', 'NW', 'NY', 'PA', 'PC', 'PD', 'PE', 'PF', 'PG', 'PH', 'PI', 'PK', 'PL', 'PM', 'PN', 'PP', 'PQ', 'PR', 'PS', 'PT', 'PV', 'PW', 'PY', 'QA', 'QC', 'QD', 'QE', 'QF', 'QG', 'QH', 'QI', 'QK', 'QL', 'QM', 'QN', 'QP', 'QQ', 'QR', 'QS', 'QT', 'QV', 'QW', 'QY', 'RA', 'RC', 'RD', 'RE', 'RF', 'RG', 'RH', 'RI', 'RK', 'RL', 'RM', 'RN', 'RP', 'RQ', 'RR', 'RS', 'RT', 'RV', 'RW', 'RY', 'SA', 'SC', 'SD', 'SE', 'SF', 'SG', 'SH', 'SI', 'SK', 'SL', 'SM', 'SN', 'SP', 'SQ', 'SR', 'SS', 'ST', 'SV', 'SW', 'SY', 'TA', 'TC', 'TD', 'TE', 'TF', 'TG', 'TH', 'TI', 'TK', 'TL', 'TM', 'TN', 'TP', 'TQ', 'TR', 'TS', 'TT', 'TV', 'TW', 'TY', 'VA', 'VC', 'VD', 'VE', 'VF', 'VG', 'VH', 'VI', 'VK', 'VL', 'VM', 'VN', 'VP', 'VQ', 'VR', 'VS', 'VT', 'VV', 'VW', 'VY', 'WA', 'WC', 'WD', 'WE', 'WF', 'WG', 'WH', 'WI', 'WK', 'WL', 'WM', 'WN', 'WP', 'WQ', 'WR', 'WS', 'WT', 'WV', 'WW', 'WY', 'YA', 'YC', 'YD', 'YE', 'YF', 'YG', 'YH', 'YI', 'YK', 'YL', 'YM', 'YN', 'YP', 'YQ', 'YR', 'YS', 'YT', 'YV', 'YW', 'YY']
    x3, y3 = df.iloc[:, 1:].values, df.iloc[:, 0].values 
    x_train, x_test, y_train, y_test = train_test_split(x3, y3, test_size = 0.3, random_state = 0) 
    forest = RandomForestClassifier(n_estimators=10000, random_state=0, n_jobs=-1)
    forest.fit(x_train, y_train)
    importances = forest.feature_importances_
    indices = np.argsort(importances)[::-1]
    for i in range(len(indices)):
        indices[i]=indices[i]+1
    a3=indices.tolist()
    b3=importances.tolist()
    score_dict={}
    u=1
    for pp in b3:
        score_dict[u]=pp
        u=u+1
    f_tuples = list(score_dict.items())
    f_tuples.sort(key = value_cmpf)
    feat_v=a3
    return f_tuples,feat_v

def value_cmpf(x):
    return (-x[1]);

def feat_num_try(f_tuple):
    for i in range(len(f_tuple)):
        if f_tuple[i][1] < 1e-20:
            i=i-1; break
    
    return feat_num_try_half(i+1)[:i+1]

def feat_num_try_half(max_index):
    v=[]
    b=10
    while b <= max_index:
        v.append(b)
        b=b+10
    return v

def writedata(samples,labels,filename):
    fp=sys.stdout
    if filename:
        fp=open(filename,"w")

    num=len(samples)
    for i in range(num):
        if labels: 
            fp.write("%s"%labels[i])
        else:
            fp.write("0")
        kk=list(samples[i].keys())
        kk.sort()
        for k in kk:
            fp.write(" %d:%.10f"%(k,samples[i][k]))
        fp.write("\n")

    fp.flush()
    fp.close()

def select(sample, feat_v):
    new_samp = []

    #for each sample
    for s in sample:
        point={}
        i=1
        #for each feature to select
        for f in feat_v:
            if f in s: point[i]=s[f]
            i=i+1

        new_samp.append(point)

    return new_samp

def train_svm(tr_file):
    cmd = "python %s %s" % (gridpy_exe,tr_file)
    print(cmd)
    print('Cross validation...')
    std_out = Popen(cmd, shell = True, stdout = PIPE).stdout

    line = ''
    while 1:
        last_line = line
        line = std_out.readline()
        if not line: break
    c,g,rate = map(float,last_line.split())

    print('Best c=%s, g=%s CV rate=%s' % (c,g,rate))

    return c,g,rate

def rem_file(filename):
    #system("rm -f %s"%filename)
    unlink(filename)

def cal_acc(pred_y, real_y):
    p1=0
    tp=0
    tn=0
    for i in range(len(pred_y)):
        if real_y[i]==1:
           p1=p1+1 
           if real_y[i]==pred_y[i]:
              tp=tp+1 #true positive
        else:
           if real_y[i]==pred_y[i]:
              tn=tn+1 #true negative
    n1=len(pred_y)-p1 
    fp=n1-tn #false positive
    fn=p1-tp #false negative
    sn=tp/(tp+fn)
    sp=tn/(tn+fp)
    acc=(tp+tn)/(tp+fn+fp+tn)
    mcc=(tp*tn-fp*fn)/np.sqrt((tp+fp)*(tp+fn)*(tn+fp)*(tn+fn))

    print("ACC: %d/%d"%(tp+tn, len(pred_y)))
    return sn,sp,acc,mcc

AAs=list('ACDEFGHIKLMNPQRSTVWY')
DoubleAAs=[i+j for i in AAs for j in AAs]
train_file = argv[-1]
nr_fold = 10
prob_y, prob_x = svm_read_problem(train_file)
prob_l = len(prob_y)
features=[]
result_sn=[]
result_sp=[]
result_acc=[]
result_mcc=[]
p=1
x=1
while(p<2):

    total_sn=[]
    total_sp=[]
    total_acc=[]
    total_mcc=[]
#cross training : folding

    for k in range(nr_fold):
        begin = k * prob_l // nr_fold
        end = (k + 1) * prob_l // nr_fold
        train_x = prob_x[:begin] + prob_x[end:]
        train_y = prob_y[:begin] + prob_y[end:]
        test_x = prob_x[begin:end]
        test_y = prob_y[begin:end]
 
        randomforest_name="randomforest"+str(k+x)
        forestwritedata(train_x,train_y,randomforest_name)
        url='F:\\peerj\\reviseV1\\10-fold\\randomforest\\libsvm-3.24\\python\\'+str(randomforest_name)
        f_tuples,feat_v=randomforest(url)
        ### decide sizes of features to try
        fnum_v = feat_num_try(f_tuples) 
        est_acc=[]
        est_c=[]
        est_g=[]
        #for each possible feature subset
        for j in range(len(fnum_v)):

            fn = fnum_v[j]  # fn is the number of features selected
            fv = feat_v[:fn] # fv is indices of selected features

            #pick features
            tr_sel_samp = select(train_x, fv)
            tr_sel_name = train_file+".train"+str(j+1)

            writedata(tr_sel_samp,train_y,tr_sel_name)
            command1 = "D:\\installpath\\libsvm-3.24\\windows\\svm-scale.exe " + tr_sel_name + " > " + tr_sel_name +".scale"
            os.system(command1)
            scale_name=tr_sel_name+".scale"
            print(j+1)
            #choose best c, gamma from splitted training sample
            c,g, cv_acc = train_svm(scale_name)
            est_c.append(c)
            est_g.append(g)
            est_acc.append(cv_acc)
            rem_file(tr_sel_name)
            rem_file("%s.scale"%tr_sel_name)
            rem_file("%s.out"%scale_name)
        fnum=fnum_v[[i for i,x in enumerate(est_acc) if x==max(est_acc)][-1]]
        sel_fv = feat_v[:fnum]
        features.append(sel_fv)
        h=fnum_v.index(fnum)
        best_c=est_c[h]
        best_g=est_g[h]

        tp_sel_samp = select(train_x, sel_fv)
        tp_sel_name = train_file+".tr"+str(k+x)
        writedata(tp_sel_samp,train_y,tp_sel_name)
        range_name=tp_sel_name+".range"
        command2 = "D:\\installpath\\libsvm-3.24\\windows\\svm-scale.exe " + "-s "+range_name+" "+tp_sel_name + " > " + tp_sel_name +".scale"
        os.system(command2)
        command3 = "F:\\peerj\\reviseV1\\10-fold\\libsvm-3.24\\windows\\svm-train.exe "+"-b 1 -c "+str(best_c)+" -g "+str(best_g)+" " + tp_sel_name +".scale" + " "+str(tp_sel_name)+".model"
        os.system(command3)
### do testing 
    #picking features
        test_sel_samp = select(test_x, sel_fv)
        te_sel_name = train_file+".te"+str((k+x))
        out_file = "%s.o"%te_sel_name+str((k+x))
        writedata(test_sel_samp,test_y,te_sel_name)
        command4 = "D:\\installpath\\libsvm-3.24\\windows\\svm-scale.exe " +"-r "+range_name+" "+ te_sel_name + " > " + te_sel_name +".scale"
        os.system(command4)
        command5 = "F:\\peerj\\reviseV1\\10-fold\\libsvm-3.24\\windows\\svm-predict.exe "+te_sel_name +".scale"+" "+str(tp_sel_name)+".model"+" "+str(out_file)
        os.system(command5)
        pred_y=[]
        fp = open(out_file)
        line = fp.readline()
        while line:
            pred_y.append( float(line) )
            line = fp.readline()
        fp.close()

        #calculate sn,sp,acc,mcc
        sn,sp,acc,mcc = cal_acc(pred_y, test_y)
        total_sn.append(sn)
        total_sp.append(sp)
        total_acc.append(acc)
        total_mcc.append(mcc)
        
        h_mm=[]
        for m8 in range(len(sel_fv)):
            w8=DoubleAAs[sel_fv[m8]-1]
            h_mm.append(w8)
            
        result_total=open('Allfeature_Result.txt',"a")
        result_total.write('features:%s\n best c and g:%s %s acc:%.6f\n DPC-features:%s\n size:%s\n' % (sel_fv, best_c, best_g, acc, h_mm, len(sel_fv)))
        result_total.close()
        rem_file(tp_sel_name)
        rem_file("%s.model"%tp_sel_name)
        rem_file("%s.range"%tp_sel_name)
        rem_file("%s.scale"%tp_sel_name)
        rem_file("%s.scale"%te_sel_name)
        rem_file(te_sel_name)
        rem_file(out_file)
        print(k+1)
    sum_sn=0
    sum_sp=0
    sum_acc=0
    sum_mcc=0

    for w in range(len(total_acc)):
        sum_sn=sum_sn+total_sn[w]
        sum_sp=sum_sp+total_sp[w]
        sum_acc=sum_acc+total_acc[w]
        sum_mcc=sum_mcc+total_mcc[w]
    average_sn=sum_sn/len(total_sn)
    average_sp=sum_sp/len(total_sp)
    average_acc=sum_acc/len(total_acc)
    average_mcc=sum_mcc/len(total_mcc)
    result_sn.append(average_sn)
    result_sp.append(average_sp)
    result_acc.append(average_acc)
    result_mcc.append(average_mcc)
    x=x+nr_fold
    p=p+1
print(result_acc)
q=[i for i,x in enumerate(result_acc) if x==max(result_acc)][-1]
a=(q+1)*nr_fold-nr_fold
b=(q+1)*nr_fold
print(a)
print(b)
last_feature=features[a:b]
sets=[]
for n in range(len(last_feature)):
    sets.append(set(last_feature[n]))
fo = open("feature_sets", "w")
fo.write("%s\n"%sets)
fo.write("a=%s b=%s\n"%(a,b))
fo.write("average_sn:%s\n average_sp:%s\n average_acc:%s\n average_mcc:%s\n"%(result_sn,result_sp,result_acc,result_mcc))
fo.write("max_average_acc:%s\n"%max(result_acc))
fo.close()
